# Supplementary material for: Oxidative Stress, Phytochemical Screening, and Antioxidant Activity on Microalgae (Arthrospira platensis) After Exposure to Glyphosate and Microplastics
Source: J Xenobiot. 2025 Jul 3;15(4):106. doi: 10.3390/jox15040106 (PMC12286146; doi:10.3390/jox15040106)
Supplement: Supplementary file 1 [file jox-15-00106-s001.zip]

Archive with 1 entries (1 files):
- jox-3705420-supplementary.pdf
